# Supplementary material for: A Clinically Relevant Dosage of Mitoxantrone Disrupts the Glutathione and Lipid Metabolic Pathways of the CD-1 Mice Brain: A Metabolomics Study
Source: Int J Mol Sci. 2023 Aug 23;24(17):13126. doi: 10.3390/ijms241713126 (PMC10488007; doi:10.3390/ijms241713126)
Supplement: Supplementary file 1 [file ijms-24-13126-s001.zip]

Archive with 1 entries (1 files):
- ijms-2480585-supplementary.pdf
